# Supplementary material for: Exploring Multivalent Architectures for Binding and Stabilization of N-Acetylgalactosamine 6-Sulfatase
Source: Molecules. 2025 May 20;30(10):2222. doi: 10.3390/molecules30102222 (PMC12113998; doi:10.3390/molecules30102222)
Supplement: Supplementary file 1 [file molecules-30-02222-s001.zip]

Archive with 1 entries (1 files):
- molecules-3589949-supplementary.pdf
